# Supplementary material for: Recurrence of Chronic Rhinosinusitis with Nasal Polyps After Surgery: Risk Factors, Predictive Models, and Treatment Approaches with a Focus on Western and Asian Differences
Source: Medicina (Kaunas). 2025 Sep 8;61(9):1620. doi: 10.3390/medicina61091620 (PMC12471848; doi:10.3390/medicina61091620)
Supplement: Supplementary file 1 [file medicina-61-01620-s001.zip]

Archive with 1 entries (1 files):
- medicina-3820087-supplementary.pdf
